# Supplementary material for: COVID-19 Infection in Pediatric Patients Presenting to a Tertiary Center in Jordan: Clinical Characteristics and Age-Related Patterns
Source: J Clin Med. 2025 Apr 9;14(8):2577. doi: 10.3390/jcm14082577 (PMC12028193; doi:10.3390/jcm14082577)
Supplement: Supplementary file 1 [file jcm-14-02577-s001.zip]

Archive with 1 entries (1 files):
- jcm-3505000-supplementary.pdf
